# Supplementary material for: Entropy-Driven Phase Separation of AIE Polysiloxanes into Porous Fibrous Films for Fluorescence Sensing
Source: Polymers (Basel). 2025 Dec 6;17(24):3252. doi: 10.3390/polym17243252 (PMC12736471; doi:10.3390/polym17243252)
Supplement: Supplementary file 1 [file polymers-17-03252-s001.zip]

Archive with 1 entries (1 files):
- polymers-3980414-supplementary.pdf
